# Supplementary material for: Enhancers associated with unstable RNAs are rare in plants
Source: Nat Plants. 2024 Jul 30;10(8):1246–57. doi: 10.1038/s41477-024-01741-9 (PMC11335568; doi:10.1038/s41477-024-01741-9)
Supplement: Supplementary file 2 — Supplementary Table 1–Overview of TSR statistics. Supplementary Table 2–Overview of TSR and TSS annotation stats. Supplementary Table 3–Overview of all data generated and analyzed. Supplementary Table 4–Sequencing and mapping stats of all generated data. Supplementary Table 5–Genomes and annotations. [file 41477_2024_1741_MOESM2_ESM.xlsx]

## Sheet: Table S1 TSR stats
Table S1: Overview of TSR stats
curiosity :)	TSS stats					TSR stats												TSR annotation							Genome size
curiosity :)	stableTSSs	unstableTSSs	TSS	% unstable	%stable	putative TSRs	valid TSRs	stableTSRs	unstableTSRs	Bidirectional TSRs [%]	Stable TSRs [%]	S	SS	SU	U	US	UU	TSRs w. annotation	tss	first Exon	single Exon	tssAntisense	exon	other	[Mb]
Agaricus_bisporus	14661	139	14800	0.939189	99.0608	8874	7969	7794	175	64.73	97.8	34.53	56.42	6.85	0.74	1.24	0.21	7969	4862	79	230	710	495	1593	34
A_thaliana-cells	78421	5374	83795	6.41327	93.5867	29174	20178	16527	3651	50.56	81.91	41.75	19.08	21.08	7.69	3.46	6.94	20178	12447	67	2040	707	555	4362	125
A_thaliana-leaf	47576	14295	61871	23.1045	76.8955	22823	15980	10036	5944	33.01	62.8	41.96	7.2	13.64	25.03	3.97	8.2	15980	11187	90	1855	486	374	1988	125
A_thaliana-seedlings 5GRO						41044	17656	9425	8231	34.56	53.38	34.23	6.8	12.35	31.21	6.59	8.82								125
A_thaliana-seedlings csRNA						35148	12818	7835	4983	29	61.12	44.19	3.81	13.12	26.81	3.1	8.97								125
Carica_papaya	56136	5486	61622	8.90266	91.0973	26905	20555	16200	4355	28.61	78.81	57.2	12.64	8.97	14.19	2.3	4.7	20555	9826	645	1146	468	804	7666	570
Chlamydomonas_reinhardtii	46457	1830	48287	3.78984	96.2102	12663	12161	11198	963	44.68	92.08	51.2	34.59	6.29	4.12	2.96	0.84	12161	10509	515	482	140	182	333	13
D_melanogaster-S2cells	29808	2478	32286	7.67515	92.3248	9760	8997	7299	1698	47.16	81.13	39.47	35.09	6.57	13.37	2.39	3.11	8997	6007	85	680	418	170	1637	180
D_melanogaster-embryo	49943	3267	53210	6.13982	93.8602	13306	12478	10033	2445	53.73	80.41	33.91	34.4	12.09	12.36	2.62	4.62	12478	8602	112	993	537	178	2056	180
homo_sapiens-H9	86128	78306	164434	47.6215	52.3785	60271	54583	17268	37315	81.2	31.64	3.06	14.07	14.5	15.74	11.4	41.22	54583	15931	379	2386	10338	1062	24487	3200
homo_sapiens-WBC	33505	59842	93347	64.107	35.893	41606	34772	8572	26200	81.98	24.65	3.14	11.51	10	14.88	7.19	53.28	34772	12906	181	1741	6521	733	12690	3200
hordeum_vulgare	71146	16991	88137	19.2779	80.7221	38401	23906	14865	9041	18.88	62.18	50.7	3.41	8.08	30.42	1.24	6.16	23906	8719	145	5314	797	318	8613	5500
Oryza_sativa	55387	12480	67867	18.3889	81.6111	43013	28358	18795	9563	36.23	66.28	43.17	9.63	13.48	20.6	2.83	10.29	28358	12523	124	3829	1121	706	10055	430
Pyscometrium_patens	81251	1255	82506	1.5211	98.4789	26093	19144	17974	1170	13.54	93.89	81.38	7.65	4.85	5.07	0.55	0.49	19144	13906	1458	1768	185	760	1067	350
Saccharomyces_cerevisiae	60456	135	60591	0.222805	99.7772	7356	6506	6468	38	97.11	99.42	2.81	93.28	3.32	0.08	0.45	0.06	6506	1434	1	3291	830	2	948	12
Selaginella_moellendorffii	89419	8024	97443	8.23456	91.7654	29429	24978	21908	3070	47.23	87.71	44.45	36.94	6.32	8.32	2.33	1.64	24978	8729	78	743	2786	1374	11268	5.2
Zea_mays-leaf	34979	12237	47216	25.9171	74.0829	30473	21481	12856	8625	16.34	59.85	49.74	4.01	6.1	33.93	1.41	4.81	21481	10710	409	2040	404	903	7015	2300
Zea_mays-leaves7d	42774	4579	47353	9.66993	90.3301	44360	15893	12539	3354	24.24	78.9	60.2	3.39	15.31	15.55	0.67	4.88	15893	10644	452	1729	111	810	2147	2300
Zea_mays-root7d	57134	5195	62329	8.3348	91.6652	33279	24026	19439	4587	19.45	80.91	65.31	5.97	9.63	15.24	1.21	2.64	24026	14448	651	2932	274	910	4811	2300
Zea_mays-shoot7d	63026	11139	74165	15.0192	84.9808	40902	29221	20036	9185	28.11	68.57	49.7	5.57	13.3	22.19	1.98	7.27	29221	15607	679	3328	521	1225	7861	2300

## Sheet: Table S2  Annotation Stats
Table S2: Annotation Stats
All TSRs
Library	TSRs w. annotation	tss	first Exon	single Exon*	tssAntisense	exon	other
homo_sapiens-WBC	34772	12906	181	1741	6521	733	12690
homo_sapiens-H9	54583	15931	379	2386	10338	1062	24487
drosophila_melanogaster-embryo	12478	8602	112	993	537	178	2056
drosophila_melanogaster-S2cells	8997	6007	85	680	418	170	1637
agaricus_bisporus	7969	4862	79	230	710	495	1593
saccharomyces_cerevisiae	6506	1434	1	3291	830	2	948
arabidopsis_thaliana-leaf	15980	11187	90	1855	486	374	1988
arabidopsis_thaliana-cells	20178	12447	67	2040	707	555	4362
carica_papaya	20555	9826	645	1146	468	804	7666
zea_mays-leaf	21481	10710	409	2040	404	903	7015
zea_mays-leaves7d	15893	10644	452	1729	111	810	2147
zea_mays-shoot7d	29221	15607	679	3328	521	1225	7861
zea_mays-root7d	24026	14448	651	2932	274	910	4811
hordeum_vulgare	23906	8719	145	5314	797	318	8613
oryza_sativa	28358	12523	124	3829	1121	706	10055
selaginella_moellendorffii	24978	8729	78	743	2786	1374	11268
physcomitrella_patens-Gransden	19144	13906	1458	1768	185	760	1067
chlamydomonas_reinhardtii	12161	10509	515	482	140	182	333
Table S2: (continued)
Stable TSRs
Library	TSRs w. annotation	tss	first Exon	single Exon	tssAntisense	exon	other
homo_sapiens-WBC_stable_anno	8572	2963	66	472	951	282	3838
homo_sapiens-H9_stable_anno	17268	9275	173	1357	2609	390	3464
drosophila_melanogaster-S2cells_stable_anno	7299	5297	74	585	283	147	913
drosophila_melanogaster-embryo_stable_anno	10033	7511	95	875	311	154	1087
agaricus_bisporus_stable_anno	7794	4824	79	224	663	491	1513
saccharomyces_cerevisiae_stable_anno	6468	1430	1	3283	815	2	937
arabidopsis_thaliana-leaf_stable_anno	10036	7581	60	1307	148	187	753
arabidopsis_thaliana-cells_stable_anno	16527	11437	60	1798	367	439	2426
carica_papaya_stable_anno	16200	9217	599	1043	208	672	4461
zea_mays-leaf_stable_anno	12856	8258	290	1153	115	599	2441
zea_mays-leaves7d_stable_anno	12539	9091	371	1384	55	633	1005
zea_mays-shoot7d_stable_anno	20036	12950	548	2325	175	886	3152
zea_mays-root7d_stable_anno	19439	12912	575	2364	124	747	2717
hordeum_vulgare_stable_anno	14865	7127	123	4133	348	194	2940
oryza_sativa_stable_anno	18795	10399	98	2848	437	518	4495
selaginella_moellendorffii_stable_anno	21908	8223	71	681	2470	1223	9240
physcomitrella_patens-Gransden_stable_anno	17974	13422	1417	1634	90	687	724
chlamydomonas_reinhardtii_stable_anno	11198	9764	462	458	94	162	258
Unstable TSRs
Library	TSRs w. annotation	tss	first Exon	single Exon	tssAntisense	exon	other
homo_sapiens-WBC_unstable_anno	26200	9943	115	1269	5570	451	8852
homo_sapiens-H9_unstable_anno	37315	6656	206	1029	7729	672	21023
drosophila_melanogaster-embryo_unstable_anno	2445	1091	17	118	226	24	969
drosophila_melanogaster-S2cells_unstable_anno	1698	710	11	95	135	23	724
agaricus_bisporus_unstable_anno	175	38		6	47	4	80
saccharomyces_cerevisiae_unstable_anno	38	4		8	15		11
arabidopsis_thaliana-leaf_unstable_anno	5944	3606	30	548	338	187	1235
arabidopsis_thaliana-cells_unstable_anno	3651	1010	7	242	340	116	1936
carica_papaya_unstable_anno	4355	609	46	103	260	132	3205
zea_mays-leaf_unstable_anno	8625	2452	119	887	289	304	4574
zea_mays-leaves7d_unstable_anno	3354	1553	81	345	56	177	1142
zea_mays-shoot7d_unstable_anno	9185	2657	131	1003	346	339	4709
zea_mays-root7d_unstable_anno	4587	1536	76	568	150	163	2094
hordeum_vulgare_unstable_anno	9041	1592	22	1181	449	124	5673
oryza_sativa_unstable_anno	9563	2124	26	981	684	188	5560
selaginella_moellendorffii_unstable_anno	3070	506	7	62	316	151	2028
physcomitrella_patens-Gransden_unstable_anno	1170	484	41	134	95	73	343
chlamydomonas_reinhardtii_unstable_anno	963	745	53	24	46	20	75

## Sheet: Table S3 Libraries
Table S3: Generated and analyzed data
Sample Name	Assay	Organism	Tissue/Cell Type	Accession	Reference	PMID
Animal & Fungus Samples
H9 csRNA-seq r1	csRNA-seq	Homo sapiens	K562	GSM4012721	Duttke et al. 2019	PMID: 31649059
H9 csRNA-seq r2	csRNA-seq	Homo sapiens	K562	GSM4012722	Duttke et al. 2019	PMID: 31649059
H9 csRNAinput r1	sRNA-seq	Homo sapiens	K562	GSM4012723	Duttke et al. 2019	PMID: 31649059
H9 csRNAinput r2	sRNA-seq	Homo sapiens	K562	GSM4012724	Duttke et al. 2019	PMID: 31649059
H9 total RNA-seq	total RNA-seq (Ribo0)	Homo sapiens	K562	GSM4012725	Duttke et al. 2019	PMID: 31649059
D.melanogaster csRNA-seq r1	csRNA-seq	Drosophila melanogaster	Embryos 0-12h	GSM6160175	Delos Santos et al. 2022	PMID: 36267125
D.melanogaster csRNA-seq r2	csRNA-seq	Drosophila melanogaster	Embryos 0-12h	GSM6160176	Delos Santos et al. 2022	PMID: 36267125
D.melanogaster csRNA-seq r3	csRNA-seq	Drosophila melanogaster	Embryos 0-12h	GSM6160177	Delos Santos et al. 2022	PMID: 36267125
D.melanogaster csRNAinput r1	sRNA-seq	Drosophila melanogaster	Embryos 0-12h	GSM6160178	Delos Santos et al. 2022	PMID: 36267125
D.melanogaster S2 cells csRNA-seq r1	csRNA-seq	Drosophila melanogaster	S2 cells	this study	this study	this study
D.melanogaster S2 cells sRNA-seq r1	sRNA-seq	Drosophila melanogaster	S2 cells	this study	this study	this study
D.melanogaster embryo total RNA-seq r1	total RNA-seq (Ribo0)	Drosophila melanogaster	Embryos 0-12h	this study	this study	this study
D.melanogaster embryo total RNA-seq r2	total RNA-seq (Ribo0)	Drosophila melanogaster	Embryos 0-12h	this study	this study	this study
Scer csRNA-seq rep1	csRNA-seq	Saccharomyces cerevisiae	Liquid culture	GSM5418745	Duttke et al. 2022	PMID: 35076277
Scer csRNA-input rep1	sRNA-seq	Saccharomyces cerevisiae	Liquid culture	GSM5418746	Duttke et al. 2022	PMID: 35076277
Scer RNA-seq rep1	total RNA-seq (Ribo0)	Saccharomyces cerevisiae	Liquid culture	GSM5418747	Duttke et al. 2022	PMID: 35076277
Spombe csRNA-seq rep1	csRNA-seq	Schizosaccharomyces pombe	Liquid culture	GSM5418748	Duttke et al. 2022	PMID: 35076277
Spombe csRNA-seq rep2	csRNA-seq	Schizosaccharomyces pombe	Liquid culture	GSM5418749	Duttke et al. 2022	PMID: 35076277
Spombe csRNA-input rep1	sRNA-seq	Schizosaccharomyces pombe	Liquid culture	GSM5418750	Duttke et al. 2022	PMID: 35076277
Spombe csRNA-input rep2	sRNA-seq	Schizosaccharomyces pombe	Liquid culture	GSM5418751	Duttke et al. 2022	PMID: 35076277
Spombe RNA-seq rep1	total RNA-seq (Ribo0)	Schizosaccharomyces pombe	Liquid culture	GSM5418752	Duttke et al. 2022	PMID: 35076277
Human_HeLaS3_GRO-seq	GRO-seq	Homo sapiens	Cell line	GSE63872	Duttke et al. 2015	PMID: 25639469
Human_HeLaS3_5GRO-seq	GRO-cap/5GRO-seq	Homo sapiens	Cell line	GSE63872	Duttke et al. 2015	PMID: 25639469
Human_GM12878_GRO-seq	GRO-seq	Homo sapiens	Cell line	GSE60456	Core et al. 2014	PMID: 25383968
Human_GM12878_GRO-cap	GRO-cap/5GRO-seq	Homo sapiens	Cell line	GSE60456	Core et al. 2014	PMID: 25383968
Human_K562_GRO-seq	GRO-seq	Homo sapiens	Cell line	GSE60456	Core et al. 2014	PMID: 25383968
Human_K562_GRO-cap	GRO-cap/5GRO-seq	Homo sapiens	Cell line	GSE60456	Core et al. 2014	PMID: 25383968
WBC-csRNA-HC01-D01-DB1406-200930	csRNA-seq	Homo sapiens	Blood	GSE221065	Lam et al. 2023	PMID: 36758547
WBC-csRNA-HC02-D01-DB1408-201001	csRNA-seq	Homo sapiens	Blood	GSE221065	Lam et al. 2023	PMID: 36758547
WBC-csRNA-HC05-D01-DB1410-201001	csRNA-seq	Homo sapiens	Blood	GSE221065	Lam et al. 2023	PMID: 36758547
WBC-csRNA-HC06-D01-DB1412-201001	csRNA-seq	Homo sapiens	Blood	GSE221065	Lam et al. 2023	PMID: 36758547
WBC-csRNA-HC07-D01-DB1414-201001	csRNA-seq	Homo sapiens	Blood	GSE221065	Lam et al. 2023	PMID: 36758547
WBC-csinput-HC01-D01-DB1407-200930	sRNA-seq	Homo sapiens	Blood	GSE221065	Lam et al. 2023	PMID: 36758547
WBC-csinput-HC02-D01-DB1409-201001	sRNA-seq	Homo sapiens	Blood	GSE221065	Lam et al. 2023	PMID: 36758547
WBC-csinput-HC05-D01-DB1411-201001	sRNA-seq	Homo sapiens	Blood	GSE221065	Lam et al. 2023	PMID: 36758547
WBC-csinput-HC06-D01-DB1413-201001	sRNA-seq	Homo sapiens	Blood	GSE221065	Lam et al. 2023	PMID: 36758547
WBC-csinput-HC07-D01-DB1415-201001	sRNA-seq	Homo sapiens	Blood	GSE221065	Lam et al. 2023	PMID: 36758547
WBC-inputRNA-SD001-D01-200810	total RNA-seq (Ribo0)	Homo sapiens	Blood	GSE221066	Lam et al. 2023	PMID: 36758547
WBC-inputRNA-SD001-D03-200810	total RNA-seq (Ribo0)	Homo sapiens	Blood	GSE221066	Lam et al. 2023	PMID: 36758547
WBC-inputRNA-SD001-D05-200810	total RNA-seq (Ribo0)	Homo sapiens	Blood	GSE221066	Lam et al. 2023	PMID: 36758547
WBC-inputRNA-SD001-D07-200810	total RNA-seq (Ribo0)	Homo sapiens	Blood	GSE221066	Lam et al. 2023	PMID: 36758547
WBC-inputRNA-SD001-D09-200810	total RNA-seq (Ribo0)	Homo sapiens	Blood	GSE221066	Lam et al. 2023	PMID: 36758547
Plant Samples
Rice csRNA-seq r1	csRNA-seq	Oryza sativa	Leaves	GSM4012752	Duttke et al. 2019	PMID: 31649059
Rice csRNA-seq r2	csRNA-seq	Oryza sativa	Leaves	GSM4012753	Duttke et al. 2019	PMID: 31649059
Rice csRNA-seq r3	csRNA-seq	Oryza sativa	Leaves	GSM4012754	Duttke et al. 2019	PMID: 31649059
Rice csRNAinput r1	sRNA-seq	Oryza sativa	Leaves	GSM4012755	Duttke et al. 2019	PMID: 31649059
Rice csRNAinput r2	sRNA-seq	Oryza sativa	Leaves	GSM4012756	Duttke et al. 2019	PMID: 31649059
Rice total RNA-seq	total RNA-seq (Ribo0)	Oryza sativa	Leaves	GSM4012757	Duttke et al. 2019	PMID: 31649059
P.patens plate culture 5GRO-seq r1	5GRO-seq	Physcomitrella patens	Plate culture	this study	this study	this study
P.patens plate culture csRNA-seq r1	csRNA-seq	Physcomitrella patens	Plate culture	this study	this study	this study
P.patens plate culture csRNA-seq r2	sRNA-seq	Physcomitrella patens	Plate culture	this study	this study	this study
P.patens plate culture csRNA-seq r3	csRNA-seq	Physcomitrella patens	Plate culture	this study	this study	this study
P.patens plate culture csRNA-seq r4	csRNA-seq	Physcomitrella patens	Plate culture	this study	this study	this study
P.patens plate culture sRNA-seq r1	csRNA-seq	Physcomitrella patens	Plate culture	this study	this study	this study
P.patens plate culture sRNA-seq r2	sRNA-seq	Physcomitrella patens	Plate culture	this study	this study	this study
C.reinhardtii liquid culture 5GRO-seq r1	5GRO-seq	Chlamydomonas reinhardtii	Liquid culture	this study	this study	this study
C.reinhardtii liquid culture 5GRO-seq r2	5GRO-seq	Chlamydomonas reinhardtii	Liquid culture	this study	this study	this study
C.reinhardtii liquid culture csRNA-seq r1	csRNA-seq	Chlamydomonas reinhardtii	Liquid culture	this study	this study	this study
C.reinhardtii liquid culture csRNA-seq r2	csRNA-seq	Chlamydomonas reinhardtii	Liquid culture	this study	this study	this study
C.reinhardtii liquid culture csRNA-seq r3	csRNA-seq	Chlamydomonas reinhardtii	Liquid culture	this study	this study	this study
C.reinhardtii liquid culture GRO-seq r1	GRO-seq	Chlamydomonas reinhardtii	Liquid culture	this study	this study	this study
C.reinhardtii liquid culture sRNA-seq r1	sRNA-seq	Chlamydomonas reinhardtii	Liquid culture	this study	this study	this study
C.reinhardtii liquid culture sRNA-seq r2	sRNA-seq	Chlamydomonas reinhardtii	Liquid culture	this study	this study	this study
C.reinhardtii liquid culture sRNA-seq r3	sRNA-seq	Chlamydomonas reinhardtii	Liquid culture	this study	this study	this study
C.reinhardtii liquid culture total RNA-seq r1	total RNA-seq (Ribo0)	Chlamydomonas reinhardtii	Liquid culture	this study	this study	this study
C.reinhardtii liquid culture total RNA-seq r3	total RNA-seq (Ribo0)	Chlamydomonas reinhardtii	Liquid culture	this study	this study	this study
C.papaya csRNA-seq r1	csRNA-seq	Carica papaya	Young leaves	this study	this study	this study
C.papaya sRNA-seq r1	sRNA-seq	Carica papaya	Young leaves	this study	this study	this study
C.papaya csRNA-seq r2	csRNA-seq	Carica papaya	Young leaves	this study	this study	this study
C.papaya total RNA-seq r1	total RNA-seq (Ribo0)	Carica papaya	Young leaves	this study	this study	this study
H.vulgare sRNA-seq r1	sRNA-seq	Hordeum vulgare	Embryonic tissue (including mesocotyl and seminal roots; EMB)	this study	this study	this study
H.vulgare csRNA-seq r1	csRNA-seq	Hordeum vulgare	Embryonic tissue (including mesocotyl and seminal roots; EMB)	this study	this study	this study
H.vulgare total RNA-seq r1	total RNA-seq (Ribo0)	Hordeum vulgare	Embryonic tissue (including mesocotyl and seminal roots; EMB)	this study	this study	this study
S.moellendorffii Stem leaves 5GRO-seq r1	5GRO-seq	Selaginella moellendorffii	Stem & leaves	this study	this study	this study
S.moellendorffii Stem leaves csRNA-seq r1	csRNA-seq	Selaginella moellendorffii	Stem & leaves	this study	this study	this study
S.moellendorffii Stem leaves csRNA-seq r2	GRO-seq	Selaginella moellendorffii	Stem & leaves	this study	this study	this study
S.moellendorffii Stem leaves GRO-seq r1	sRNA-seq	Selaginella moellendorffii	Stem & leaves	this study	this study	this study
S.moellendorffii Stem leaves sRNA-seq r1	csRNA-seq	Selaginella moellendorffii	Stem & leaves	this study	this study	this study
S.moellendorffii Stem leaves total RNA-seq	total RNA-seq (Ribo0)	Selaginella moellendorffii	Stem & leaves	this study	this study	this study
A.thaliana 6d old seedlings csRNA-seq r1	csRNA-seq	Arabidopsis thaliana	Col-0 6d old seedlings	this study	this study	this study
A.thaliana 6d old seedlings csRNA-seq r2	csRNA-seq	Arabidopsis thaliana	Col-0 6d old seedlings	this study	this study	this study
A.thaliana 6d old seedlings sRNA-seq r1	sRNA input	Arabidopsis thaliana	Col-0 6d old seedlings	this study	this study	this study
A.thaliana 6d old seedlings sRNA-seq r2	sRNA input	Arabidopsis thaliana	Col-0 6d old seedlings	this study	this study	this study
A.thaliana 6d old seedlings RNA-seq r1	total RNA-seq (Ribo0)	Arabidopsis thaliana	Col-0 6d old seedlings	this study	this study	this study
A.thaliana 6d old seedlings RNA-seq r2	total RNA-seq (Ribo0)	Arabidopsis thaliana	Col-0 6d old seedlings	this study	this study	this study
A.thaliana cells sRNA-seq r1	csRNA-seq	Arabidopsis thaliana	Col-0 cell line	this study	this study	this study
A.thaliana cells sRNA-seq r2	csRNA-seq	Arabidopsis thaliana	Col-0 cell line	this study	this study	this study
A.thaliana cells csRNA-seq r1	sRNA input	Arabidopsis thaliana	Col-0 cell line	this study	this study	this study
A.thaliana cells csRNA-seq r2	sRNA input	Arabidopsis thaliana	Col-0 cell line	this study	this study	this study
A.thaliana col-0 cells totalRNA-seq r3	total RNA-seq (Ribo0)	Arabidopsis thaliana	Col-0 cell line	this study	this study	this study
A.thaliana leaf csRNA-seq r1	csRNA-seq	Arabidopsis thaliana	Col-0 mature leaves	this study	this study	this study
A.thaliana leaf csRNA-seq r2	csRNA-seq	Arabidopsis thaliana	Col-0 mature leaves	this study	this study	this study
A.thaliana leaf sRNA-seq r1	sRNA-seq	Arabidopsis thaliana	Col-0 mature leaves	this study	this study	this study
A.thaliana leaf sRNA-seq r2	sRNA-seq	Arabidopsis thaliana	Col-0 mature leaves	this study	this study	this study
A.thaliana cells total RNA-seq r1	total RNA-seq (Ribo0)	Arabidopsis thaliana	Col-0 cell line	this study	this study	this study
A.thaliana leaf total RNA-seq r1	total RNA-seq (Ribo0)	Arabidopsis thaliana	Col-0 mature leaves	this study	this study	this study
A.thaliana leaf total RNA-seq r3	total RNA-seq (Ribo0)	Arabidopsis thaliana	Col-0 mature leaves	this study	this study	this study
5'GRO-seq	5'GRO-seq	Arabidopsis thaliana	6d seedlings	GSM2193123	Hetzel et al. 2016	PMID: 27729530
GRO-seq rep1	GRO-seq	Arabidopsis thaliana	6d seedlings	GSM2193124	Hetzel et al. 2016	PMID: 27729530
GRO-seq rep2	GRO-seq	Arabidopsis thaliana	6d seedlings	GSM2193125	Hetzel et al. 2016	PMID: 27729530
RNA-seq rep1	polyA RNA-seq	Arabidopsis thaliana	6d seedlings	GSM2193126	Hetzel et al. 2016	PMID: 27729530
RNA-seq rep2	polyA RNA-seq	Arabidopsis thaliana	6d seedlings	GSM2193127	Hetzel et al. 2016	PMID: 27729530
Z.mays leaf csRNA-seq r1	csRNA-seq	Zea mays	leaf	this study	this study	this study
Z.mays leaf csRNA-seq r2	csRNA-seq	Zea mays	leaf	this study	this study	this study
Z.mays leaf csRNA-seq r3	csRNA-seq	Zea mays	leaf	this study	this study	this study
Z.mays leaf sRNA-seq r1	sRNA-seq	Zea mays	leaf	this study	this study	this study
Z.mays leaf total RNA-seq r1	total RNA-seq (Ribo0)	Zea mays	leaf	this study	this study	this study
Z.mays leaves7d csRNA-seq r1	csRNA-seq	Zea mays	leaves7d	this study	this study	this study
Z.mays leaves7d csRNA-seq r2	csRNA-seq	Zea mays	leaves7d	this study	this study	this study
Z.mays leaves7d sRNA-seq r1	sRNA-seq	Zea mays	leaves7d	this study	this study	this study
Z.mays leaves7d sRNA-seq r2	sRNA-seq	Zea mays	leaves7d	this study	this study	this study
Z.mays leaves7d total RNA-seq r1	total RNA-seq (Ribo0)	Zea mays	leaves7d	this study	this study	this study
Z.mays leaves7d total RNA-seq r2	total RNA-seq (Ribo0)	Zea mays	leaves7d	this study	this study	this study
Z.mays root7d csRNA-seq r1	csRNA-seq	Zea mays	root7d	this study	this study	this study
Z.mays root7d sRNA seq- r1	sRNA-seq	Zea mays	root7d	this study	this study	this study
Z.mays root7d total RNA-seq r1	total RNA-seq (Ribo0)	Zea mays	root7d	this study	this study	this study
Z.mays shoot7d csRNA-seq r1	csRNA-seq	Zea mays	shoot7d	this study	this study	this study
Z.mays shoot7d sRNA-seq r1	sRNA-seq	Zea mays	shoot7d	this study	this study	this study
Z.mays shoot7d total RNA-seq r2	total RNA-seq (Ribo0)	Zea mays	root7d	this study	this study	this study
SRR15853586	ChIP-seq	Arabidopsis thaliana	leaf	SRR15853586	Zhao et al. 2022	PMID: 36127735
SRR15853586	ChIP-seq	Arabidopsis thaliana	leaf	SRR15853586	Zhao et al. 2022	PMID: 36127735
SRR15853585	ChIP-seq	Arabidopsis thaliana	leaf	SRR15853585	Zhao et al. 2022	PMID: 36127735
SRR15853584	ChIP-seq	Arabidopsis thaliana	leaf	SRR15853584	Zhao et al. 2022	PMID: 36127735
SRR15853583	ChIP-seq	Arabidopsis thaliana	leaf	SRR15853583	Zhao et al. 2022	PMID: 36127735
SRR15853580	ChIP-seq	Arabidopsis thaliana	leaf	SRR15853580	Zhao et al. 2022	PMID: 36127735
SRR15853579	ChIP-seq	Arabidopsis thaliana	leaf	SRR15853579	Zhao et al. 2022	PMID: 36127735
SRR15853576	ChIP-seq	Arabidopsis thaliana	leaf	SRR15853576	Zhao et al. 2022	PMID: 36127735
SRR15853575	ChIP-seq	Arabidopsis thaliana	leaf	SRR15853575	Zhao et al. 2022	PMID: 36127735
SRR15853572	ChIP-seq	Arabidopsis thaliana	leaf	SRR15853572	Zhao et al. 2022	PMID: 36127735
SRR15853571	ChIP-seq	Arabidopsis thaliana	leaf	SRR15853571	Zhao et al. 2022	PMID: 36127735
SRR7889778	ChIP-seq	Zea mays	seedling	SRR7889778.fastq	Ricci et al. 2019	PMID: 31740773
SRR7889762	ChIP-seq	Zea mays	seedling	SRR7889762.fastq	Ricci et al. 2019	PMID: 31740773
SRR7889770	ChIP-seq	Zea mays	seedling	SRR7889770.fastq	Ricci et al. 2019	PMID: 31740773

## Sheet: Table S4 Mapping Stats
Table S4: Mapping Stats
Library	Reads	Adapter reads	Aligned 0 times	Aligned 1 time	Aligned >1 times	Adapters %	Aligned 0 times %	Aligned 1 time %	Aligned >1 times %	Alignment rate
agaricus_bisporus-brown_csRNA-r1-562	7911150	7395620	1282210	5056068	1572872	48.32	0.1621	0.6391	0.1988	0.8379
agaricus_bisporus-white_csRNA-r1-567	24340628	1064536	3241718	15050881	6048029	4.19	0.1332	0.6183	0.2485	0.8668
agaricus_bisporus-white_csRNA-r2-23	12152360	93494	1712147	8783783	1656430	0.76	0.1409	0.7228	0.1363	0.8591
agaricus_bisporus-white_sRNA-r1-925	203144	10679	31045	31550	140549	4.99	0.1528	0.1553	0.6919	0.8472
agaricus_bisporus-white_sRNA-r2-44	28439083	73048	20751052	1392417	6295614	0.26	0.7297	0.049	0.2214	0.2703
arabidopsis_thaliana-cells_csRNA-r1-675	23429702	3251473	4383057	11325836	7720809	12.19	0.1871	0.4834	0.3295	0.8129
arabidopsis_thaliana-cells_csRNA-r2-816	24544896	9070626	4408622	11524054	8612220	26.98	0.1796	0.4695	0.3509	0.8204
arabidopsis_thaliana-cells_sRNA-r1-723	35599302	7066851	8901123	13972122	12726057	16.56	0.25	0.3925	0.3575	0.75
arabidopsis_thaliana-cells_sRNA-r2-795	18454872	520117	2796133	9100887	6557852	2.74	0.1515	0.4931	0.3553	0.8485
arabidopsis_thaliana-leaf_csRNA-r1-177	19140568	13585823	2615560	4873317	11651691	41.51	0.1367	0.2546	0.6087	0.8633
arabidopsis_thaliana-leaf_csRNA-r2-179	28082907	20550055	3630592	9622564	14829751	42.26	0.1293	0.3426	0.5281	0.8707
arabidopsis_thaliana-leaf_sRNA-r1-178	8624733	6967681	1434456	1667575	5522702	44.69	0.1663	0.1933	0.6403	0.8337
arabidopsis_thaliana-leaf_sRNA-r2-180	8827825	6344881	1488342	2090030	5249453	41.82	0.1686	0.2368	0.5946	0.8314
arabidopsis_thaliana-6dseediling_csRNA-r1-335	19367932	6428898	1736451	4172230	13459251	24.92	0.0897	0.2154	0.6949	0.9103
arabidopsis_thaliana-6dseediling_csRNA-r2-336	18700257	5019910	1415643	4095627	13188987	21.16	0.0757	0.219	0.7053	0.9243
arabidopsis_thaliana-6dseediling_sRNA-r1-343	12620157	4624372	1033957	2372564	9213636	26.82	0.0819	0.188	0.7301	0.9181
arabidopsis_thaliana-6dseediling_sRNA-r2-344	12427119	4994269	1094095	2483542	8849482	28.67	0.088	0.1998	0.7121	0.912
carica_papaya_csRNA-r1-1008	18074070	6355439	3155266	6141886	8776918	26.02	0.1746	0.3398	0.4856	0.8254
carica_papaya_csRNA-r2-22	16237598	442206	2335256	7692715	6209627	2.65	0.1438	0.4738	0.3824	0.8562
carica_papaya_sRNA-r1-1069	10008375	1977143	3485541	2187295	4335539	16.5	0.3483	0.2185	0.4332	0.6517
chlamydomonas_reinhardtii_5GRO-r1-102	49559598	880323	28091110	7862190	13606298	1.75	0.5668	0.1586	0.2745	0.4332
chlamydomonas_reinhardtii_5GRO-r2-103	8984084	261555	1346491	2751124	4886469	2.83	0.1499	0.3062	0.5439	0.8501
chlamydomonas_reinhardtii_GRO-098	8068573	762671	3069139	2933640	2065794	8.64	0.3804	0.3636	0.256	0.6196
chlamydomonas_reinhardtii_csRNA-r1-813-1	30567460	1556002	7430360	14497681	8639419	4.84	0.2431	0.4743	0.2826	0.7569
chlamydomonas_reinhardtii_csRNA-r1-813-2	30212066	1911396	7192245	14173963	8845858	5.95	0.2381	0.4691	0.2928	0.7619
chlamydomonas_reinhardtii_csRNA-r2-24	12996911	241232	2180692	6627245	4188974	1.82	0.1678	0.5099	0.3223	0.8322
chlamydomonas_reinhardtii_sRNA-r1-792-1	18855060	1115624	13076020	3192424	2586616	5.59	0.6935	0.1693	0.1372	0.3065
chlamydomonas_reinhardtii_sRNA-r1-792-2	18922650	1048034	13225613	3247360	2449677	5.25	0.6989	0.1716	0.1295	0.3011
chlamydomonas_reinhardtii_sRNA-r2-45-2	9698833	1050831	7505980	774738	1418115	9.78	0.7739	0.0799	0.1462	0.2261
drosophila_melanogaster-S2cells_csRNA-r1-135	17181666	8851798	5536048	6398485	5247133	34	0.3222	0.3724	0.3054	0.6778
drosophila_melanogaster-S2cells_sRNA-r1-136	19220623	3253735	2273239	833954	16113430	14.48	0.1183	0.0434	0.8383	0.8817
drosophila_melanogaster-embryo_csRNA-r1-628	40985625	8765876	9151184	15828859	16005582	17.62	0.2233	0.3862	0.3905	0.7767
drosophila_melanogaster-embryo_sRNA-r1-639	156700871	41215790	33003044	47741776	75956051	20.82	0.2106	0.3047	0.4847	0.7894
homo_sapiens-H9_csRNA-r1-489	16271335	6472604	2835227	7971860	5464248	28.46	0.1742	0.4899	0.3358	0.8258
homo_sapiens-H9_csRNA-r2-490	11277147	4877419	1888616	5385828	4002703	30.19	0.1675	0.4776	0.3549	0.8325
homo_sapiens-H9_sRNA-r1-491	15622736	1913985	2531769	6468407	6622560	10.91	0.1621	0.414	0.4239	0.8379
homo_sapiens-H9_sRNA-r2-492	17194532	3090750	4726082	7223747	5244703	15.24	0.2749	0.4201	0.305	0.7251
homo_sapiens-K562_csRNA-r1-422	35145798	17019545	7359657	16597806	11188335	32.63	0.2094	0.4723	0.3183	0.7906
homo_sapiens-K562_csRNA-r2-423	43384735	15952062	6927025	20855072	15602638	26.88	0.1597	0.4807	0.3596	0.8403
homo_sapiens-K562_sRNA-r1-440	28218948	5012564	5345583	14911062	7962303	15.08	0.1894	0.5284	0.2822	0.8106
homo_sapiens-K562_sRNA-r2-441	31738452	7239254	6458481	17111859	8168112	18.57	0.2035	0.5392	0.2574	0.7965
homo_sapiens-homo_sapiens-WBC_csRNA-r1-HC01	17602083	2653728	3210873	10598181	3793029	13.1	0.1824	0.6021	0.2155	0.8176
homo_sapiens-homo_sapiens-WBC_csRNA-r3-HC02	23939135	2978071	4002466	14609877	5326792	11.06	0.1672	0.6103	0.2225	0.8328
homo_sapiens-homo_sapiens-WBC_csRNA-r3-HC05	17422592	5713956	3592254	10681601	3148737	24.7	0.2062	0.6131	0.1807	0.7938
homo_sapiens-homo_sapiens-WBC_csRNA-r4-HC06	29068791	5278635	5240803	18464670	5363318	15.37	0.1803	0.6352	0.1845	0.8197
homo_sapiens-homo_sapiens-WBC_csRNA-r5-HC07	21826404	3895211	4559650	11746865	5519889	15.14	0.2089	0.5382	0.2529	0.7911
homo_sapiens-homo_sapiens-WBC_sRNA-r1-HC01	15579263	157979	1367170	6730717	7481376	1	0.0878	0.432	0.4802	0.9122
homo_sapiens-homo_sapiens-WBC_sRNA-r2-HC02	22996891	563802	2987356	10842133	9167402	2.39	0.1299	0.4715	0.3986	0.8701
homo_sapiens-homo_sapiens-WBC_sRNA-r3-HC05	23284519	754164	2822941	14205711	6255867	3.14	0.1212	0.6101	0.2687	0.8788
homo_sapiens-homo_sapiens-WBC_sRNA-r4-HC06	21496115	505919	2336785	12732723	6426607	2.3	0.1087	0.5923	0.299	0.8913
homo_sapiens-homo_sapiens-WBC_sRNA-r5-HC07	17032648	331047	1951970	9671768	5408910	1.91	0.1146	0.5678	0.3176	0.8854
hordeum_vulgare_csRNA-r1-887	35458401	7219433	4822565	5538301	25097535	16.92	0.136	0.1562	0.7078	0.864
hordeum_vulgare_sRNA-r1-945	32825383	1836671	3818736	5866881	23139766	5.3	0.1163	0.1787	0.7049	0.8837
oryza_sativa_csRNA-r1-000	19311811	575676	3179877	3647520	12484414	2.89	0.1647	0.1889	0.6465	0.8353
oryza_sativa_csRNA-r3-000	59431579	4423319	11457724	16678370	31295485	6.93	0.1928	0.2806	0.5266	0.8072
oryza_sativa_sRNA-r1-000	34705609	3582569	5454190	10467556	18783863	9.36	0.1572	0.3016	0.5412	0.8428
oryza_sativa_sRNA-r2-000	11081594	2485478	1789743	3319213	5972638	18.32	0.1615	0.2995	0.539	0.8385
physcomitrella_patens-Gransden_5GRO-150	19851100	168321	2977984	3014699	13858417	0.84	0.15	0.1519	0.6981	0.85
physcomitrella_patens-Gransden_csRNA-553	82050365	9495147	50898021	16831676	14320668	10.37	0.6203	0.2051	0.1745	0.3797
physcomitrella_patens-Gransden_csRNA-r1-553-1	13847534	1973441	8627550	2812551	2407433	12.47	0.623	0.2031	0.1739	0.377
physcomitrella_patens-Gransden_csRNA-r1-553-2	25278407	2828281	15883727	5037743	4356937	10.06	0.6284	0.1993	0.1724	0.3716
physcomitrella_patens-Gransden_csRNA-r1-553-3	42924424	4693427	26403443	8788873	7732108	9.86	0.6151	0.2048	0.1801	0.3849
physcomitrella_patens-Gransden_sRNA-r1-578	5866601	24369222	5265783	187929	412889	80.6	0.8976	0.032	0.0704	0.1024
physcomitrella_patens-Gransden_sRNA-r2-726	23412638	1613169	7561553	1683690	14167395	6.45	0.323	0.0719	0.6051	0.677
saccharomyces_cerevisiae_csRNA-r1-556	6511469	5133821	1373961	2742828	2394680	44.08	0.211	0.4212	0.3678	0.789
saccharomyces_cerevisiae_csRNA-r2-556	139723	35713	47630	50596	41497	20.36	0.3409	0.3621	0.297	0.6591
saccharomyces_cerevisiae_csRNA-r3-556	4360973	3741613	933015	1807272	1620686	46.18	0.2139	0.4144	0.3716	0.7861
saccharomyces_cerevisiae_sRNA-r1-581	3562457	15576214	2681184	123811	757462	81.39	0.7526	0.0348	0.2126	0.2474
saccharomyces_cerevisiae_sRNA-r2-581	1312651	10557116	1074885	34456	203310	88.94	0.8189	0.0262	0.1549	0.1811
selaginella_moellendorffii_5GRO-r1-180noFrag	30459525	167485	9235202	7761435	13462888	0.55	0.3032	0.2548	0.442	0.6968
selaginella_moellendorffii_5GRO-r2-195frag	27389509	744487	10041483	4346750	13001276	2.65	0.3666	0.1587	0.4747	0.6334
selaginella_moellendorffii_GRO-r1-385	16109770	517401	3239792	6398988	6470990	3.11	0.2011	0.3972	0.4017	0.7989
selaginella_moellendorffii_GRO-r3-1025	26213233	485276	3198868	9504354	13510011	1.82	0.122	0.3626	0.5154	0.878
selaginella_moellendorffii_GRO-r3-187	28508930	444651	10207957	4710125	13590848	1.54	0.3581	0.1652	0.4767	0.6419
selaginella_moellendorffii_csRNA-r1-21	9076073	214191	1416385	1129204	6530484	2.31	0.1561	0.1244	0.7195	0.8439
selaginella_moellendorffii_csRNA-r2-1009	13996916	1110324	2262886	2486184	9247846	7.35	0.1617	0.1776	0.6607	0.8383
selaginella_moellendorffii_sRNA-r1-1070	7364801	353903	1092903	493483	5778415	4.59	0.1484	0.067	0.7846	0.8516
zea_mays-leaf_csRNA-r1-760	22205866	11289006	10081932	1947701	10176233	33.7	0.454	0.0877	0.4583	0.546
zea_mays-leaf_csRNA-r2-906-1	26002279	7762262	3681071	4615728	17705480	22.99	0.1416	0.1775	0.6809	0.8584
zea_mays-leaf_csRNA-r2-906-2	33777679	901719	4015864	7247035	22514780	2.6	0.1189	0.2146	0.6666	0.8811
zea_mays-leaf_sRNA-r1-938	23241755	14037431	13765849	1675983	7799923	37.65	0.5923	0.0721	0.3356	0.4077
zea_mays-leaves7d_csRNA-r1-MS072	13248540	3936641	727904	1307224	11213412	22.91	0.0549	0.0987	0.8464	0.9451
zea_mays-leaves7d_csRNA-r2-MS074	11704051	3494073	678194	1983132	9042725	22.99	0.0579	0.1694	0.7726	0.9421
zea_mays-leaves7d_sRNA-r1-MS073	9228312	2818845	469229	827533	7931550	23.4	0.0508	0.0897	0.8595	0.9492
zea_mays-leaves7d_sRNA-r2-MS075	8940371	3295193	507155	840055	7593161	26.93	0.0567	0.094	0.8493	0.9433
zea_mays-root7d_csRNA-r1-933	19694687	1915767	1947336	5589486	12157865	8.87	0.0989	0.2838	0.6173	0.9011
zea_mays-root7d_sRNA-r1-953	12607669	1371909	1325117	2676760	8605792	9.81	0.1051	0.2123	0.6826	0.8949
zea_mays-shoot7d_csRNA-r1-932	17711744	2535171	1753601	5743865	10214278	12.52	0.099	0.3243	0.5767	0.901
zea_mays-shoot7d_sRNA-r1-952	11724207	1790843	1547221	2321787	7855199	13.25	0.132	0.198	0.67	0.868

## Sheet: Table S5 Genomes and Annotation
Table S5: Genomes and Annotations
Species	Genome Version	Genebuild	Source
Agaricus bisporus	Agabi_varbisH97_2	GCA_000300575.1	ftp://ftp.ensemblgenomes.org//pub/release-35/
Arabidopsis thaliana	TAIR10	GCA_000001735.1 Araport11	ftp://ftp.ensemblgenomes.org//pub/release-55/
Carica papaya	Papaya1.0	GCF_000150535.2	ftp://ftp.ncbi.nlm.nih.gov/genomes/all/GCF/000/150/535/GCF_000150535.2_Papaya1.0
Chlamydomonas reinhardtii	Chlamydomonas_reinhardtii_v5.5	GCA_000002595	ftp://ftp.ensemblgenomes.org//pub/release-55/
Drosophila melanogaster	dm6	GCA_000001215.4	ftp://ftp.ensemblgenomes.org//pub/release-35/
Homo sapiens	GRCh38.p13	gencode.42	https://www.ncbi.nlm.nih.gov/assembly/GCF_000001405.39/
Hordeum vulgare	ASM32608v1	GCA_000326085.1	ftp://ftp.ensemblgenomes.org//pub/release-35/
Oryza sativa	IRGSP-1.0	GCA_001433935.1 2013-04-IRGSP	ftp://ftp.ensemblgenomes.org//pub/release-35/
Physcomitrium patens	Phypa V3	GCA_000002425.2	ftp://ftp.ensemblgenomes.org//pub/release-55/
Saccharomyces cerevisiae	ASM18143v1	GCA_000181435.1	ftp://ftp.ensemblgenomes.org//pub/release-35/
Schizosaccharomyces pombe	ASM294v2	GCA_000002945.2	ftp://ftp.ensemblgenomes.org//pub/release-35/
Selaginella moellendorffii	v1.0	GCA_000143415.1	ftp://ftp.ensemblgenomes.org//pub/release-35/
Zea mays (rest)	Zm-B73-REFERENCE-NAM-5.0	GCA_902167145.1	ftp://ftp.ensemblgenomes.org//pub/release-55/
Zea mays (STARR-seq)	AGPv4.38 (STARR-seq)	GCA_000005005.6	https://www.ncbi.nlm.nih.gov/assembly/GCF_000005005.2/
